# Supplementary material for: Kimberlite eruptions driven by slab flux and subduction angle
Source: Sci Rep. 2023 Jun 6;13:9216. doi: 10.1038/s41598-023-36250-w (PMC10244455; doi:10.1038/s41598-023-36250-w)
Supplement: Supplementary file 2 — Supplementary Information 2. [file 41598_2023_36250_MOESM2_ESM.csv]

	lon	lon	lon	lat	lat	lat	vel	vel	vel	trench_vel	trench_vel	trench_vel	slab_age	slab_age	slab_age	slab_thickness	slab_thickness	slab_thickness	slab_dip	slab_dip	slab_dip	trench_name	subduction_type
	min	mean	max	min	mean	max	min	mean	max	min	mean	max	min	mean	max	min	mean	max	min	mean	max
0	-179.10064412344315	-174.86707502293902	-172.31389240369907	-31.968660311476214	-20.980267713077847	-14.336654888820656	0.0	0.06298330906236163	0.1262509837263111	-0.0685744460935582	-0.025075047688726846	0.0199591223181299	15.508474349975586	94.80738278916834	109.6035580939477	40567.63648986816	92903.12104305979	97853.6605834961	26.987686888682703	37.80177923228339	50.46416635646078	Tonga	Ocean - Ocean
1	-179.88172544260328	-178.45946772508233	-177.50239731860674	-36.89509651137705	-34.37499689128074	-32.23817558375292	0.0363551331566152	0.0438854595572737	0.0505888345895437	0.0051210454409803	0.010689611966828941	0.0168992977076734	109.96532674024417	116.37290828571233	122.64598070301363	97920.65620422363	98982.8109741211	99927.90222167967	38.75194729327259	40.07249204498138	41.64248706882314	Kermadec	Ocean - Ocean
2	166.21099319863242	168.59422283425994	172.46403251054628	-23.22313840434445	-19.73201533016605	-15.107232609935275	0.0582202304106769	0.11890018279617438	0.1450231631115406	-0.1044408819828348	-0.07863837068808463	-0.0246558062918662	35.52482986450196	41.80125810624503	59.83018448111896	61397.552490234375	66360.87982742874	79299.9267578125	32.76557154638141	43.32187027416678	50.04206678243273	New Hebrides	Ocean - Ocean
3	156.40101567839062	160.88432100176314	165.40782052039094	-11.575194715402652	-10.361177109330873	-8.276999080212033	0.0001827185972348	0.05523378881749827	0.0892116480072204	-0.0361025980234716	-0.003489722952373963	0.0370190828825683	0.5010319508407698	20.667515891095928	34.90884132601784	7244.735956192017	43273.65841184343	60863.25645446777	12.324258997829723	42.29264165177991	53.85956996792738	Solomon	Ocean - Continent
4	131.694198707283	137.7274997760297	143.71860976957657	-3.304075707403299	-1.221683914252978	0.3686941528419683	0.0006629535753521	0.031931468797336264	0.0742016519470591	-0.0658806093671635	-0.06261467190076857	-0.0574410939948948	2.4440650313425394	33.25753389286116	54.64595479717435	16104.638576507568	57694.05961036682	75972.5570678711	2.9975554410113645	17.916903092014735	34.58384204685324	Papua New Guinea	Ocean - Continent
5	103.4716889477438	118.33661371451588	132.4357761072864	-9.58319872388575	-8.63511342212664	-4.232487336154818	0.0	0.057030879646127575	0.069953847604903	-0.0167058315579045	-0.006038835800878223	0.0013225881297354	3.9958565235137935	86.530473720532	151.6585693359375	20592.033863067627	75952.41910372025	102772.47428894044	14.24825708514758	45.91186926010439	58.53006764703256	Java	Ocean - Continent
6	91.7150836610628	96.49072402670835	104.46833165401794	-8.849458210680876	1.2918751470851957	12.574032073376822	0.0182010232825272	0.044285019134163356	0.0636820876623443	0.0037647081158499	0.013090065629244694	0.0201215818796373	45.49484038636476	67.50190567378965	98.32910071574146	69453.23944091797	82601.68945580198	95412.015914917	24.017661532749468	31.14750083120452	40.86334136630355	Sumatra	Ocean - Continent
7	57.3250379215066	61.36010486231906	65.28027234218399	25.09739243635173	26.035017304767155	27.56849794618241	0.0226307450688238	0.027531764081157692	0.0318839273942585	0.0030147628477496	0.017022741063460873	0.0238320010239336	85.96134818001036	118.1702352683956	138.86077880859375	91760.63537597656	98430.83431846218	101743.45970153809	10.761532197791816	18.273673915686416	22.797141910321624	Makran	Continent - Continent
8	7.494348431677543	20.008450062681977	34.21287521598895	32.42196913711269	38.90755559754462	46.2060079841693	0.0	0.008199682876626268	0.0302544603305777	-0.0211074440650385	0.008990976423878713	0.028543169458429	130.8468780517578	181.17604681591698	216.1655597363215	100931.76364898682	103934.70212032921	105298.28071594238	7.451172999840855	26.63339458229528	57.875432876004965	Hellenic	Ocean - Continent
9	7.494348431677543	20.008450062681977	34.21287521598895	32.42196913711269	38.90755559754462	46.2060079841693	0.0	0.008199682876626268	0.0302544603305777	-0.0211074440650385	0.008990976423878713	0.028543169458429	130.8468780517578	181.17604681591698	216.1655597363215	100931.76364898682	103934.70212032921	105298.28071594238	7.451172999840855	26.63339458229528	57.875432876004965	Calabria	Ocean - Continent
10	134.67554681798035	143.01936284372934	147.30000000000004	6.974250080840594	14.381775746276112	24.4745739556623	0.0	0.03454783832612121	0.0696971432988098	-0.0264472961001332	0.02541193965601886	0.0541922195492369	15.657151466740084	105.14375830066966	153.0972900390625	40761.590003967285	89034.26972646562	102871.17958068848	8.662686554257256	40.066272536417735	49.04411596517144	Marianas	Ocean - Ocean
11	141.98230898289503	142.56224639402166	143.2	24.792892945884542	29.885992061461998	35.12801787651216	0.0494267195905765	0.06031941572980695	0.0664308316716956	-0.0014181846123403	0.008765222898071981	0.0247762853496085	122.10520785705025	129.10241130751206	134.16641235351594	99854.4692993164	100713.50027013708	101286.17286682127	14.39600062685881	27.571274227581373	34.69817289525817	Izu-Bonin	Ocean - Ocean
12	121.10216392060696	122.56968978803181	123.98438518065832	23.20736730952397	23.246894503323052	23.29033674390156	0.0811088275586952	0.08697677265961701	0.0906932810922636	-0.0255989450095472	-0.018724543111675575	-0.0116593960819557	43.48939966976925	51.342404511738906	56.6490821838379	67916.1548614502	73588.16266059875	77290.53497314453				Ryukyu	Ocean - Continent
13	43.44588108786873	89.8419128639745	136.23794464008026	32.78860728121625	35.28032518544805	37.772043089679855	0.0	0.032849076697661	0.065698153395322	-0.0131162498588813	0.0051610432186937494	0.0234383362962688	15.874885421233133	112.89249031803841	209.9100952148437	41043.996810913086	73104.73918914795	105165.4815673828	25.50306945611654	25.50306945611654	25.50306945611654	SW Japan	Ocean - Continent
14	119.49510987124204	120.11765903091951	120.92162257952378	13.614039662639652	18.208766849018318	23.10219168257634	0.0	0.0	0.0	0.0038715826640852	0.020289614875213618	0.0244721330816285	16.028333028933485	29.936260572332312	51.71268844604492	41241.88423156738	55562.90626525879	73971.03309631348	17.910737356892117	35.43606377873906	45.81448743332861	Manila	Ocean - Ocean
15	123.08342935118466	126.54806119230349	128.92619712483312	2.517728935420449	9.783025546222119	16.900729691386513	0.0	0.009722617288602804	0.0202572417287788	-0.0386255320767761	0.00046637336401898614	0.0363069246884072	57.3681640625	75.59328181554218	115.28256984077638	77753.78227233887	87326.33458243476	98839.99824523926	22.498010670586268	47.885596604221746	68.32627186594979	Philippine	Ocean - Ocean
16	136.403054313145	141.0068481597403	144.34109547055726	32.866534507634775	35.77419535190327	40.91143473071882	0.0426694814181158	0.07409626237979103	0.097468385905186	-0.0295429473441131	-0.019870178356653636	0.001544697996676	16.71022196478642	93.34908264083565	133.20124783506154	42109.96627807617	83376.09311367603	101185.91785430908	7.528571792461164	27.66877648516705	35.5503094133355	NE Japan	Ocean - Continent
17	144.25083913081966	152.83357442190172	161.3273176917821	41.03720798711697	46.26019167839275	52.348101234890215	0.0	0.07102061674006174	0.080942548129964	-0.0212444015479253	-0.01893251185958689	-0.0156606119880726	102.6719715618058	116.81409130933172	128.05533077774984	96438.16947937012	98977.7265593063	100611.68670654295	29.066978447022827	39.642623707662736	44.53302063199097	Kurile	Ocean - Continent
18	-179.93753756370856	-61.51232183677096	179.42640721026362	50.39316450150081	53.653028663379516	60.38525997397016	0.0060840785083271	0.04234361109887744	0.0590964829661249	-0.0200674155959742	-0.013729005992494098	-0.0052125814652419	35.0544319152832	54.90406765213244	110.50428424794588	60989.8567199707	75057.63471126556	98019.59991455078	5.837671762772916	27.570656519726555	40.36831638804336	Aleutians	Ocean - Ocean
19	-130.70543910483846	-126.62524023468163	-125.17459558624776	41.36675640271277	46.18923766647917	51.49237814688663	0.0273823495131182	0.04080959015462225	0.0499913003147967	-0.0234775589838956	-0.01678112875086478	-0.0069210332736589	0.4416682088899268	5.3108389496554365	10.10622923771998	6791.353225708008	23074.79739189148	32748.34156036377	9.546316657668472	28.90065551687577	37.23568989340946	Cascades	Ocean - Continent
20	-104.65052198982606	-101.95648487733195	-99.29965699436896	16.049959076392785	17.236519313531687	18.75090535816628	0.0328428484700063	0.040085841976300635	0.0499500712426099	-0.0106037719616078	-0.007919653212209141	-0.0064030543650706	0.7476374618720256	7.033507355388091	11.914075314462638	8894.59252357483	26200.394420062796	35556.912422180176	28.773905806900903	34.06642291376084	40.7883396214512	Mexico	Ocean - Continent
21	-95.95362818107276	-88.30431276385174	-81.18803555953103	6.885874731315505	10.92119263013753	15.086489904421509	0.0088524459344312	0.07191991430888989	0.0952577395788821	-0.0067327905593119	0.0056975553205306645	0.0184206200110114	7.062984438142923	20.986898242348815	25.44136414840473	27377.12860107422	46646.3565826416	51959.51461791992	27.78543229333942	36.52990728252806	41.75434580971153	Middle America	Ocean - Continent
22	-61.066072452455145	-58.51568548127177	-57.32694328772643	10.826989607327963	15.34704390896446	19.42418608317222	0.0112849464899958	0.013745651499612453	0.016139383250845	-0.0122136594091493	-0.009526889082478658	-0.004767955099363	74.78205686369199	91.4769265431086	138.5907134552013	87304.59213256836	92422.51515388489	101718.42575073242	3.7945731611234295	5.670414654788457	8.112899455036574	Lesser Antilles	Ocean - Ocean
23	-81.63543724977298	-80.3249507822213	-78.11559150783194	-2.9765022952803144	0.8515012066872024	4.568050872654709	0.0482836564987254	0.0737352331598982	0.0896439602903795	-0.0138912128591792	-0.01164481273465415	-0.008968111935952	10.451423745358836	16.357142445567835	29.606874458185523	33302.903175354004	41220.492786831324	56051.96952819824	26.719545444141527	34.58864332600921	38.98925250411733	Ecuador	Ocean - Continent
24	-81.8226314249783	-75.29631047054477	-71.1846992191682	-38.503934618318745	-20.14103127439118	-3.3594414586862444	0.0656882066349245	0.08491099619612907	0.093554248707668	-0.0096727553258666	0.00048443892129917336	0.0126725429780709	23.491778354436555	41.81859213895217	55.93957769371282	49928.90357971192	66198.90319540145	76828.2413482666	23.94666905256174	29.185269624384986	39.71510446179581	South America	Ocean - Continent
25	-77.40920550884822	-74.3139428104177	-65.0218715688884	-58.05945406817859	-50.05192527119409	-38.84900743499483	0.0	0.03448171803440793	0.092840963821213	-0.0085026165794747	0.0007348332585533197	0.011226693119358	2.30668217364117	18.8689146258363	53.69913386373252	15645.44439315796	43184.81247599532	75335.74104309082	8.210776580519568	20.927899000410758	30.69863629846464	South Chile	Ocean - Continent
26	-28.882968425790672	-25.536916063935017	-23.861563279884177	-60.67550978732402	-57.502704127620056	-54.83849100252717	0.0172679090506484	0.045645508391392926	0.0622461030656545	-0.0556341045326492	-0.04098648197810657	-0.0046973747506156	4.546153601812615	45.5312216822789	80.97952003395893	21964.25199508667	66431.6713809967	89926.24282836914	41.62261124778283	49.63581541355203	62.21666245814119	South Sandwich	Ocean - Ocean
